# Supplementary material for: The Dissemination of a Single Staphylococcus aureus Strain, Spa-t2873, as the Predominant Cause of Bovine Mastitis in Israeli Dairy Farms
Source: Vet Sci. 2022 Jul 19;9(7):371. doi: 10.3390/vetsci9070371 (PMC9317514; doi:10.3390/vetsci9070371)
Supplement: Supplementary file 1 [file vetsci-09-00371-s001.zip]

Archive with 1 entries (1 files):
- vetsci-1785851-supplementary.pdf
